# Supplementary material for: Role of Carrot (Daucus carota L.) Storage Roots in Drought Stress Adaptation: Hormonal Regulation and Metabolite Accumulation
Source: Metabolites. 2025 Jan 16;15(1):56. doi: 10.3390/metabo15010056 (PMC11767482; doi:10.3390/metabo15010056)
Supplement: Supplementary file 1 [file metabolites-15-00056-s001.zip]

Archive with 1 entries (1 files):
- metabolites-3373212-supplementary.xlsx
