# Supplementary material for: Role of Carrot (Daucus carota L.) Storage Roots in Drought Stress Adaptation: Hormonal Regulation and Metabolite Accumulation
Source: Metabolites. 2025 Jan 16;15(1):56. doi: 10.3390/metabo15010056 (PMC11767482; doi:10.3390/metabo15010056)
Supplement: Supplementary file 1 [file metabolites-15-00056-s001.zip › metabolites-3373212-supplementary.xlsx]

## Sheet: Supplementary Table1
Supplementary Table 1. qRT-PCR primers list used in this study
Groups	Primer name	Gene ID	Sequences
ABA	DcNACED3	DCAR_019639	F	CGGGGTTTTGGATAAGTATG
			R	AAGATCCGATCACCACAACT
	DcPYL9	DCAR_027710	F	ATGGTAGACCAGGCACAGTT
			R	CAAACGCTCAGAGACATCAG
	DcSnRK2	DCAR_005588	F	CAGAATTTATGGAAGCAGAG
			R	GAATCCAACTCATCATCAAG
Auxin	DcLAX1	DCAR_028818	F	ACATACAGGAAAGCCTCTGC
			R	TTGGTAGCACTTGGCAAATA
	DcYUCCA6	DCAR_012617	F	TTGTAACCACAATGCCAAAC
			R	TTCAATTCCAGAGGACCAAT
	DcARF8	DCAR_003884	F	CGTGTGGTGTATTTTCCTCA
			R	CCTTTTGCTCTTGTGGATTT
Actine	DcActine	DCAR_001426	F	TGCAGATCGTATGAGCAAGG
			R	ACACTTCCTGTGCACGATTG
